# Supplementary material for: Tolerant Larvae and Sensitive Juveniles: Integrating Metabolomics and Whole-Organism Responses to Define Life-Stage Specific Sensitivity to Ocean Acidification in the American Lobster
Source: Metabolites. 2021 Aug 30;11(9):584. doi: 10.3390/metabo11090584 (PMC8467062; doi:10.3390/metabo11090584)
Supplement: Supplementary file 1 [file metabolites-11-00584-s001.zip]

Archive with 1 entries (1 files):
- metabolites-1242513-supplementary.pdf
